# Supplementary material for: Mechanisms That Generate Resource Pulses in a Fluctuating Wetland
Source: PLoS One. 2016 Jul 22;11(7):e0158864. doi: 10.1371/journal.pone.0158864 (PMC4957811; doi:10.1371/journal.pone.0158864)
Supplement: S4 Appendix — (PDF) [file pone.0158864.s004.xlsx]

## Sheet: Data
Lattitude	Longitude	Landscape Unit	Primary Sampling Unit	Site	Date	Year	Dry-season crayfish biomass	Dry-season fish biomass	Dry-season shrimp biomass	Water depth	Microtopography index	Floc thickness	Submerged vegetation	Recession rate	Days since dry-down	Wet PSU	Wet-season crayfish biomass	Wet-season fish biomass	Wet-season shrimp biomass
25.4615	-80.6055	3536	129	R257	2006-01-06	2006	42.99	0.69	0	27.5	24.6	4.25	14.5	0.512618	78	44	6.6116	2.19307	0
25.463	-80.6028	3536	129	R258	2006-01-06	2006	45.98	0	0	#N/A	30.1143	#N/A	#N/A	0.512618	78	44	6.6116	2.19307	0
25.4714	-80.6086	3536	128	R255	2006-01-13	2006	0	19.33	0	46.25	44.84	1.25	2.5	0.485879	103	44	6.6116	2.19307	0
25.4691	-80.6084	3536	128	R256	2006-01-13	2006	54.38	0.03	0	39.75	36	0.75	14	0.485879	103	44	6.6116	2.19307	0
25.45	-80.6853	3536	126	R251	2006-01-17	2006	1.71	4.965	0.695	9.75	15.8571	1.75	0	0.631687	28	183	4.53123	3.10243	0
25.4513	-80.6886	3536	126	R252	2006-01-19	2006	104.62	11.19	0.41	#N/A	13.65	#N/A	#N/A	0.608271	28	183	4.53123	3.10243	0
26.3056	-80.7202	13	142	R283	2006-01-27	2006	3.75	452.34	28.0095	17.625	14.8667	4.625	0	-0.185625	241	53	1.41093	0.673233	0.0772667
25.5529	-80.598	3536	127	R253	2006-01-31	2006	1.64	1.53	0.04	53.5	41.9429	7.5	133.667	0.409139	203	84	5.22247	0.276757	0
25.556	-80.6	3536	127	R254	2006-01-31	2006	2.38	7.02	0	41.875	34.2571	2.25	86.25	0.409139	203	84	5.22247	0.276757	0
25.6017	-80.5998	3536	204	R407	2006-02-02	2006	9.55	0.05	0	24	20.7333	0.5	0	0.366793	23	188	0.0423667	0.698967	0
25.6	-80.5965	3536	204	R408	2006-02-02	2006	44.625	4.185	0.53	49.5	52.5429	0.875	2	0.366793	23	188	0.0423667	0.698967	0
25.7033	-80.8298	32	78	R155	2006-03-01	2006	1.165	0.53	0	9.625	12.96	3.75	1.875	0.0146141	213	127	5.81795	3.2902	0.838433
25.7005	-80.8285	32	78	R156	2006-03-01	2006	5.345	0.62	0.56	13.25	10.4857	2.625	1.875	0.0146141	213	127	5.81795	3.2902	0.838433
25.6829	-80.8269	32	187	R374	2006-03-02	2006	7.91	0.005	0.705	14.5	10.9818	1.875	3.75	0.065379	210	127	5.81795	3.2902	0.838433
25.6844	-80.8271	32	187	R373	2006-03-08	2006	76.72	5.15	3.03	15	17.6333	0.75	0	0.497293	210	127	5.81795	3.2902	0.838433
25.6725	-80.8263	32	79	R157	2006-03-10	2006	5.745	1.5	1.105	9.375	9.63636	0	1.875	0.514693	265	127	5.81795	3.2902	0.838433
25.6756	-80.8246	32	79	R158	2006-03-10	2006	8.03	0.09	1.14	6.5	11.85	0	0	0.514693	265	127	5.81795	3.2902	0.838433
25.6632	-80.8849	32	81	R161	2006-03-16	2006	71.87	6.53	2.499	20	21	1.75	0	0.536036	288	175	7.49657	2.2871	0.0549
25.6608	-80.8827	32	81	R162	2006-03-16	2006	13.125	18.055	4.745	10.375	6.77778	0.875	0	0.536036	288	175	7.49657	2.2871	0.0549
25.6347	-80.8757	32	189	R377	2006-03-17	2006	7.88	1.735	0	11.5	11.2462	6.5	12.75	0.555492	283	175	7.49657	2.2871	0.0549
25.6353	-80.8789	32	189	R378	2006-03-17	2006	8.74	4.645	2.32	12.5	7.26	2.625	3	0.555492	283	175	7.49657	2.2871	0.0549
26.2917	-80.6748	13	15	R29	2006-03-23	2006	0	2.975	0	8.75	11.525	5	8.625	0.450429	379	53	1.41093	0.673233	0.0772667
26.2901	-80.673	13	15	R30	2006-03-29	2006	0.65	12.52	0.31	13.25	12.2933	6.5	1	0.171922	385	53	1.41093	0.673233	0.0772667
26.2336	-80.7688	13	140	R279	2006-03-30	2006	0	4.04	4.23	18.25	11.1667	11.75	127	0.328036	387	133	1.33993	2.79587	0.555167
26.2193	-80.7395	13	17	R33	2006-04-03	2006	0	0	0	6.375	6.65714	5.25	0	0.356079	672	53	1.41093	0.673233	0.0772667
26.2166	-80.7425	13	17	R34	2006-04-03	2006	1.82	0.275	0	10.375	4.71667	8.125	0	0.356079	672	53	1.41093	0.673233	0.0772667
26.1683	-80.7608	13	20	R39	2006-04-05	2006	3.47	2.21	0.19	10.75	5.03333	5.5	2.5	0.235857	392	229	0.405967	1.21667	0.492367
26.1703	-80.762	13	20	R40	2006-04-05	2006	1.08	13.33	0.88	17	6.32308	9	0	0.235857	392	229	0.405967	1.21667	0.492367
25.5837	-80.8215	33	108	R215	2006-04-07	2006	20.18	1.64	1.16	13.375	10.1887	2.625	10.5	0.692174	291	47	7.52582	0.3705	0.0417667
25.5817	-80.8208	33	108	R216	2006-04-07	2006	0.72	1.65	3.46	9.75	6.68966	3.25	9	0.692174	291	47	7.52582	0.3705	0.0417667
25.7206	-80.6792	33	177	R353	2006-04-10	2006	1.62	7.11	5.93	10.5	7.8	6.25	0	0.647954	675	164	2.59337	1.22973	0.402833
25.7211	-80.6778	33	177	R354	2006-04-10	2006	0	0.105	0	13.25	7.11475	12.5	0	0.647954	675	164	2.59337	1.22973	0.402833
25.6402	-80.963	27	77	R153	2006-04-13	2006	21.49	16.055	7.91	16.5	21.1	5	0	0.916403	316	111	2.83127	0.477417	0
25.6407	-80.9622	27	77	R154	2006-04-13	2006	29.65	12.4925	23.237	21.625	13.56	7.75	25	0.916403	316	111	2.83127	0.477417	0
25.6474	-80.9965	27	73	R145	2006-04-25	2006	1.84	0	0	18.25	22.45	6.25	3	0.519519	329	235	2.92638	1.41915	0.120617
25.6491	-80.9958	27	73	R146	2006-04-25	2006	1.655	2.445	0	15.875	14.4	4.375	4.25	0.519519	329	235	2.92638	1.41915	0.120617
25.6436	-80.9709	27	75	R149	2006-04-27	2006	2.43	1.455	0	16.625	123.737	5.75	4.375	0.332081	319	111	2.83127	0.477417	0
25.642	-80.9715	27	75	R150	2006-04-27	2006	3.88	0.805	0	7	2.96923	0	1	0.332081	319	111	2.83127	0.477417	0
25.673	-80.9702	27	74	R147	2006-04-28	2006	4.06	5.14	0	14.125	10.0843	2.125	1.5	0.235225	323	111	2.83127	0.477417	0
25.6722	-80.9737	27	74	R148	2006-04-28	2006	0.075	0	0	6.5	9.07368	0	4.75	0.235225	323	111	2.83127	0.477417	0
25.6369	-81.0242	27	186	R371	2006-05-01	2006	0.25	29.325	2.82	24.25	10.86	10.625	7.25	0.712042	852	235	2.92638	1.41915	0.120617
25.6347	-81.0211	27	186	R372	2006-05-01	2006	0	30.725	5.13	26	11.2571	11.125	2.25	0.712042	852	235	2.92638	1.41915	0.120617
26.2451	-80.4383	11	37	R73	2006-05-04	2006	0.48	6.009	10.47	14.125	12.9158	5.75	37.5	0.779639	659	146	0	1.71813	0.0433
26.2583	-80.4642	11	34	R67	2006-05-08	2006	0	157.735	0.605	22.125	15.0923	13.25	22	0.723878	327	146	0	1.71813	0.0433
26.2436	-80.4406	11	37	R74	2006-05-08	2006	0	5.815	5.52	11.25	6.3	5.25	19.5	0.783829	659	146	0	1.71813	0.0433
26.2577	-80.4631	11	34	R68	2006-05-10	2006	0	203.7	0.23	23.75	26.475	18.75	201	0.748185	327	146	0	1.71813	0.0433
26.2545	-80.3705	11	143	R285	2006-05-11	2006	0	57.87	0.085	25.375	62.3667	12.5	145.5	0.900878	648	162	1.16422	2.99777	1.1605
26.2543	-80.3697	11	143	R286	2006-05-11	2006	0	506.41	0	52.75	66.6667	22	201	0.900878	648	162	1.16422	2.99777	1.1605
26.2386	-80.3747	11	39	R77	2006-05-12	2006	0.09	49.41	1.025	19	13.4267	8.125	29	0.86274	857	162	1.16422	2.99777	1.1605
26.2662	-80.3773	11	36	R71	2006-05-15	2006	0	324.94	4.29	42	62.9	27.5	201	0.8587	661	98	0	0.123	0.0672167
26.242	-80.377	11	39	R78	2006-05-15	2006	0	228.357	0.89	49.5	65.7464	4	201	0.793246	857	162	1.16422	2.99777	1.1605
26.3853	-80.4434	9	9	R17	2006-12-12	2007	0.985	4.37	0.065	8.625	7.725	7.25	131.875	0.2027	161	242	0	0.972	0.22
26.3844	-80.4431	9	9	R18	2006-12-12	2007	0.59	8.515	0.07	#N/A	5.575	#N/A	#N/A	0.2027	161	242	0	0.972	0.22
26.3678	-80.4679	9	12	R23	2006-12-13	2007	0.015	1.795	0	8.875	6.82857	7.9375	111.812	0.28757	60	114	1.60733	3.19767	0.218667
26.3681	-80.4692	9	12	R24	2006-12-13	2007	0.85	3.735	0.675	8.5	4.4	5.875	129.625	0.28757	60	114	1.60733	3.19767	0.218667
26.3969	-80.4889	9	10	R19	2007-01-18	2007	0	0	0	10.5	3.13333	1.75	6.5	0.144661	156	114	1.60733	3.19767	0.218667
26.3754	-80.4806	9	11	R21	2007-01-18	2007	0	0	0	7.75	4.45714	1.75	13	0.0563889	63	114	1.60733	3.19767	0.218667
26.3731	-80.4786	9	11	R22	2007-01-18	2007	0	0	0	5.5	10.6	2.5	16	0.0563889	63	114	1.60733	3.19767	0.218667
25.6349	-80.8776	32	189	R377	2007-01-22	2007	18.18	7.02	5.52	14.75	12.5758	1.75	3.75	0.423774	204	175	4.09767	1.192	0
25.6375	-80.8753	32	189	R378	2007-01-22	2007	0.32	0.11	1.48	10.125	14.1623	4.375	2.5	0.423774	204	175	4.09767	1.192	0
25.6647	-80.9003	32	190	R379	2007-01-23	2007	3.105	1.33	0.075	10.75	16.3333	4.875	0	0.521408	243	175	4.09767	1.192	0
25.665	-80.8986	32	190	R380	2007-01-24	2007	4.18	4.64	0.99	14.125	14.6364	3.375	0	0.525805	244	175	4.09767	1.192	0
25.6245	-80.8981	32	82	R163	2007-01-24	2007	2.85	1.07	6.9	10.75	13.5797	3	0	0.460411	213	175	4.09767	1.192	0
25.6828	-80.8286	32	187	R373	2007-01-30	2007	21.7	19.8	0.44	9.25	4.75	1.5	0	0.406067	76	127	0.722	0.695	0
25.6261	-80.8981	32	82	R164	2007-01-30	2007	3.7	0.72	0	8.25	17.9412	3.5	0.5	0.401224	219	175	4.09767	1.192	0
25.6387	-80.8339	32	191	R381	2007-01-31	2007	0.425	1.275	0.165	8.625	6.4	3.375	0.375	0.4192	203	127	0.722	0.695	0
25.6415	-80.8364	32	191	R382	2007-02-07	2007	8.54	0.62	0.24	12.625	8.5	1.75	1.25	0.0592109	203	127	0.722	0.695	0
25.4762	-80.7371	34	193	R385	2007-02-08	2007	12.47	0.94	0.05	35.5	16.5	1.625	8.375	0.308153	57	55	4.962	1.863	0
25.4765	-80.7357	34	193	R386	2007-02-08	2007	2.15	0	0	6.75	14.2778	2.25	3	0.308153	57	55	4.962	1.863	0
25.5015	-80.7391	34	112	R223	2007-02-09	2007	1.455	0.53	0	12.875	17.5542	3.25	3.75	0.197589	176	68	0.486333	0.506	0.0553333
25.5001	-80.7374	34	112	R224	2007-02-09	2007	5.34	0	0.035	12.875	24.8507	6	1.625	0.197589	176	68	0.486333	0.506	0.0553333
25.5713	-80.6359	34	109	R217	2007-02-13	2007	0.64	1.27	0.035	10.75	7.425	4	1.75	0.18375	0	172	3.967	0.314333	0
25.5715	-80.6376	34	109	R218	2007-02-13	2007	0	4.86	0.14	15	11.675	4	0	0.18375	0	172	3.967	0.314333	0
25.409	-80.7956	34	194	R387	2007-02-14	2007	0.745	0.495	0.22	17.125	7.84091	3.875	6.75	0.0130418	177	23	0.734	3.012	0
25.4104	-80.794	34	194	R388	2007-02-16	2007	3.295	0	0	11.375	18.7	3.625	9.25	0.011085	177	23	0.734	3.012	0
26.34	-80.5028	9	136	R271	2007-02-23	2007	0	2.155	0.13	26.25	6.83333	21.625	13.75	0.132936	60	114	1.60733	3.19767	0.218667
26.34	-80.5012	9	136	R272	2007-02-23	2007	0.51	9.8	0.46	13.875	3.73333	10.125	4.375	0.132936	60	114	1.60733	3.19767	0.218667
25.5657	-80.8902	33	121	R241	2007-02-27	2007	7.28	0.545	0	15	16.8636	1.375	0.875	0.0720293	210	31	2.078	0.724667	0
25.5644	-80.8887	33	121	R242	2007-02-27	2007	7.23	0.355	0.79	8.75	8.27692	1.375	0	0.0720293	210	31	2.078	0.724667	0
25.5835	-80.8216	33	108	R215	2007-02-28	2007	0.045	0	0.01	10.625	10.2115	5	1.25	0.0683594	211	47	2.006	0.0923333	0
25.5856	-80.819	33	108	R216	2007-02-28	2007	0	0.23	0.015	10.75	5.89091	5.75	2.5	0.0683594	211	47	2.006	0.0923333	0
25.7206	-80.6771	33	177	R353	2007-03-01	2007	0	0.84	0.055	12	7.54545	8.625	2.375	0.152793	281	164	2.017	0.559333	0.168667
25.7211	-80.675	33	177	R354	2007-03-01	2007	1.745	4.19	1.925	11.625	11.5	3.5	3	0.152793	281	164	2.017	0.559333	0.168667
25.5512	-80.8665	33	179	R357	2007-03-02	2007	3.9	11.51	0.98	7.75	8.22857	1.5	0	0.0809228	116	95	5.53667	1.17767	0.0966667
25.5889	-80.7912	33	178	R355	2007-03-07	2007	0	0	0	7.75	6.23333	5	9	0.332124	220	47	2.006	0.0923333	0
25.5864	-80.7914	33	178	R356	2007-03-07	2007	1.2	1.635	0.225	12.625	11.72	5.375	0.625	0.332124	220	47	2.006	0.0923333	0
25.5511	-80.8671	33	179	R358	2007-03-07	2007	13.95	3.98	2.86	16.625	6.10345	6.375	3.875	0.324403	116	95	5.53667	1.17767	0.0966667
25.3526	-80.838	34	195	R389	2007-03-08	2007	0	0.27	0.06	7.5	6.69697	4.25	1.5	0.0449325	297	23	0.734	3.012	0
25.6728	-80.9717	27	74	R147	2007-03-09	2007	1.775	2.58	0.03	8	12.06	3.75	0	0.346138	298	187	1.283	0.781667	0.380667
25.6699	-80.9705	27	74	R148	2007-03-09	2007	3.215	2.105	0.365	8.75	7	2.25	1.125	0.346138	298	187	1.283	0.781667	0.380667
26.0632	-80.7166	16	21	R41	2007-03-14	2007	0.64	1.37	0.69	6.125	8.76	4.25	1.125	0.371754	803	21	0.724667	0.226	0
26.0601	-80.7155	16	21	R42	2007-03-14	2007	0.615	3.15	0	9.375	7.57143	6	3.25	0.371754	803	21	0.724667	0.226	0
26.0247	-80.6881	16	24	R47	2007-03-15	2007	0.995	0.13	0.035	10.875	7.75385	3.625	0	0.367696	804	156	0.227	0.993333	0.165333
26.0273	-80.6902	16	24	R48	2007-03-15	2007	0.765	0.08	0.415	7.75	5.2	4.75	2	0.367696	804	156	0.227	0.993333	0.165333
26.0053	-80.7035	16	156	R311	2007-03-15	2007	1.275	2.37	0.85	14.5	8.925	5.75	0	0.318586	804	156	0.227	0.993333	0.165333
26.0062	-80.7061	16	156	R312	2007-03-16	2007	0	0.105	0	7.75	7.04444	4	0	0.333289	805	156	0.227	0.993333	0.165333
25.6535	-80.946	27	76	R152	2007-03-22	2007	11.985	1.155	0.855	17.75	24.7556	7.75	0.625	0.283554	311	187	1.283	0.781667	0.380667
26.5215	-80.4209	7	130	R259	2007-03-28	2007	1.85	15.98	3.94	15.25	10.6857	8.5	8	0.0433393	59	150	1.74833	1.53833	0.144667
26.5226	-80.425	7	130	R260	2007-03-28	2007	0	11.52	0.5	14	12.9111	9.25	27.5	0.0433393	59	150	1.74833	1.53833	0.144667
26.5378	-80.3927	7	132	R263	2007-03-29	2007	0.73	2.48	0.315	13.375	7.05714	11.625	1.5	0.183257	99	38	3.77067	1.751	0.461333
26.012	-80.4586	1920	53	R105	2007-03-30	2007	3.445	4.715	0.94	16.75	7.48571	9.5	6.75	0.331293	819	109	0.693333	2.33233	0.061
26.0114	-80.4583	1920	53	R106	2007-03-30	2007	4.53	2.3	0.7	15.375	6.525	8	8.5	0.331293	819	109	0.693333	2.33233	0.061
26.5675	-80.284	7	2	R3	2007-04-03	2007	0.31	3.79	0.345	14.375	11.8222	14.125	2.375	0.791336	823	122	1.30033	1.66933	0.668667
26.5671	-80.2846	7	2	R4	2007-04-05	2007	3.26	12.67	22.95	18.375	11.2474	10.25	11	0.800054	825	122	1.30033	1.66933	0.668667
26.0038	-80.4781	1920	54	R107	2007-04-06	2007	0.05	4.14	3.33	14	8.02857	6.25	1.25	0.170764	826	109	0.693333	2.33233	0.061
26.5032	-80.3003	7	3	R5	2007-04-10	2007	0.845	9.215	4.05	20.875	11.3333	11.5	15.125	0.525657	537	182	9.991	1.88367	1.378
26.5033	-80.2987	7	3	R6	2007-04-10	2007	3.57	16.075	4.395	24.875	15.058	15.125	12.625	0.525657	537	182	9.991	1.88367	1.378
26.4923	-80.2459	7	131	R261	2007-04-25	2007	0.41	8.19	2.3	11.25	32.463	10.5	32.75	0.431742	265	10	1.183	3.35567	1.43867
26.4939	-80.2475	7	131	R262	2007-04-25	2007	0.205	15.12	1.11	15.5	19.1011	12.75	44.25	0.431742	265	10	1.183	3.35567	1.43867
26.2563	-80.3687	11	143	R285	2007-04-26	2007	1.875	1.68	0.005	12.25	17.7714	6.75	21.75	0.263932	302	162	0	0.381333	0.02
26.2539	-80.3674	11	143	R286	2007-04-27	2007	0.995	3.71	2.01	17.875	12.8824	8.125	15.875	0.264943	303	162	0	0.381333	0.02
26.2411	-80.3745	11	39	R77	2007-04-27	2007	0.105	8.645	4.355	26.75	51.3867	9.875	19	0.350371	347	162	0	0.381333	0.02
26.2429	-80.373	11	39	R78	2007-05-01	2007	0.07	2.73	0	18.25	20.3176	12.5	5	0.302782	351	162	0	0.381333	0.02
26.2449	-80.4402	11	37	R73	2007-05-02	2007	0.045	9.125	0.105	13.25	8.85938	8.625	31.75	0.427894	342	146	0	0.358	0.100667
25.935	-80.7192	16	159	R317	2007-05-02	2007	0.97	3.25	0.435	20.75	12.1667	12.125	13.875	0.292285	852	76	0	0.595	0.0533333
26.2577	-80.4632	11	34	R67	2007-05-03	2007	0	5.16	0.04	26.25	14.5227	13.75	174.5	0.428171	327	146	0	0.358	0.100667
26.2453	-80.4382	11	37	R74	2007-05-03	2007	0.135	6.26	1.065	14.375	21.1059	8.75	73.375	0.438703	342	146	0	0.358	0.100667
26.2575	-80.4651	11	34	R68	2007-05-04	2007	0	0	0	26.25	25.2444	24.25	53.25	0.351014	327	146	0	0.358	0.100667
26.2672	-80.3811	11	36	R71	2007-05-08	2007	1.875	5.345	7.945	22.25	33.7245	8	22.8571	0.174882	317	98	0	0.455333	0.0456667
26.2681	-80.3809	11	36	R72	2007-05-08	2007	0	1.335	0.37	16.875	21.2344	12.625	117.875	0.174882	317	98	0	0.455333	0.0456667
25.9095	-80.5122	1920	57	R113	2007-05-10	2007	0	0	0	7.75	7.925	6.75	3.25	0.308146	287	160	1.04167	4.27	1.19333
25.9116	-80.5154	1920	57	R114	2007-05-10	2007	0	2.215	0	9.875	5	8.5	7.75	0.308146	287	160	1.04167	4.27	1.19333
25.7905	-80.5914	1920	168	R335	2007-05-11	2007	0.3	0.71	0.015	11.25	16.42	9.75	20.5	0.468532	861	80	1.59533	5.277	0.979
25.7881	-80.5934	1920	168	R336	2007-05-11	2007	1.42	2.67	0.42	14.625	6.89231	11	2.75	0.468532	861	80	1.59533	5.277	0.979
25.7738	-80.6062	1920	70	R139	2007-05-16	2007	0.975	6.585	0.58	16.25	6.58667	10.125	0.625	0.312514	866	184	0.252333	0.578667	0.102
25.7714	-80.6065	1920	70	R140	2007-05-18	2007	1.64	1.25	0.14	16.25	8.78462	12	5.25	0.297489	868	184	0.252333	0.578667	0.102
25.6557	-80.9439	27	76	R151	2007-05-22	2007	0.245	1.425	0	8.625	4.17895	3.875	2.25	0.347091	372	187	1.283	0.781667	0.380667
25.6489	-80.9962	27	73	R145	2007-05-22	2007	1.475	5.44	2.695	16.875	15	7.25	0.875	0.257748	372	235	2.96133	0.489333	0.355667
25.935	-80.7148	16	159	R318	2007-05-23	2007	0	7.285	0.57	16.75	8.67	9.75	6.625	0.28966	873	76	0	0.595	0.0533333
25.6474	-80.9965	27	73	R146	2007-05-24	2007	3.7	11.87	10.87	23	19.75	7	3.5	0.292716	374	235	2.96133	0.489333	0.355667
25.6462	-80.9705	27	75	R149	2007-05-25	2007	0	5.11	0.73	18.25	21.6267	6.75	0.857143	0.354522	375	187	1.283	0.781667	0.380667
25.6437	-80.9709	27	75	R150	2007-05-25	2007	0	11.365	0.42	13.375	9.90526	6	1	0.354522	375	187	1.283	0.781667	0.380667
25.6407	-80.9622	27	77	R153	2007-05-29	2007	2.095	18.255	0.865	14	18.2	8.125	0.5	0.418276	379	187	1.283	0.781667	0.380667
25.6414	-80.9601	27	77	R154	2007-05-29	2007	3.51	24.12	2.83	21.25	28.7667	9.5	6.75	0.418276	379	187	1.283	0.781667	0.380667
26.0796	-80.5167	15	46	R91	2007-05-30	2007	0.05	9.975	0.9	17	8.46	15.125	25.125	0.394132	880	173	0	1.79233	0.293
26.0779	-80.5185	15	46	R92	2007-05-30	2007	0.19	14.03	1.395	15.75	14.5091	10.75	30.5714	0.394132	880	173	0	1.79233	0.293
25.6007	-80.5977	3536	204	R407	2007-12-13	2008	2.52	0.89	0.37	23.75	19.375	1.75	0	0.712075	0	188	1.29395	0.29805	0
25.5825	-80.59	3536	205	R409	2007-12-13	2008	25.12	12.58	4.32	17.25	32.6364	5.25	0	0.694829	0	84	0.6119	0	0
25.5821	-80.5894	3536	205	R410	2007-12-13	2008	0	1.07	0.1	42	35.3333	14.5	88	0.694829	0	84	0.6119	0	0
25.5997	-80.596	3536	204	R408	2007-12-17	2008	23.35	9.32	1.53	24.75	47.6875	0.5	0.5	0.793997	0	188	1.29395	0.29805	0
25.549	-80.6329	3536	110	R219	2007-12-17	2008	10.49	24.19	1.06	8.75	19.7895	2.75	2.75	1.08729	0	84	0.6119	0	0
25.5507	-80.6349	3536	110	R220	2007-12-17	2008	2.23	2.38	0	6.5	40.5625	3.5	0	1.08729	0	84	0.6119	0	0
25.5782	-80.6021	3536	206	R411	2007-12-18	2008	29.85	48.3	3.65	15.25	16.9231	7.25	2	1.03897	0	84	0.6119	0	0
25.5815	-80.6053	3536	206	R412	2007-12-18	2008	15.03	4.4	0	18	7.33333	3.25	1	1.03897	0	84	0.6119	0	0
25.4716	-80.608	3536	128	R255	2007-12-19	2008	0	7.05	0.04	14.25	2	2.5	21.5	1.38174	1	84	0.6119	0	0
25.4708	-80.6104	3536	128	R256	2007-12-19	2008	0	1.07	0	6.75	3	5	28.75	1.38174	1	84	0.6119	0	0
25.6744	-80.8268	32	79	R157	2008-01-03	2008	4.49	2.99	0.23	7.75	21.5938	4	7.75	0.759843	62	127	#N/A	#N/A	#N/A
26.3846	-80.4443	9	9	R17	2008-01-15	2008	0.1	35.15	0.05	8	6.1	4.625	8.625	0.292246	186	242	4.4141	0.5565	0
26.3849	-80.4433	9	9	R18	2008-01-15	2008	0.425	4.395	0.555	8.75	5.76667	5.5	9.125	0.292246	186	242	4.4141	0.5565	0
26.3742	-80.477	9	11	R21	2008-01-15	2008	1.21	213.96	6.45	7.25	11.5	5	0	0.328172	85	114	0.61015	1.48778	0
26.3678	-80.4681	9	12	R23	2008-01-16	2008	0.735	1.405	0.045	8.25	14.4923	3.75	6.75	0.288225	73	114	0.61015	1.48778	0
26.3649	-80.4662	9	12	R24	2008-01-16	2008	0.29	0.445	0	9.875	4.94286	5.5	18.875	0.288225	73	114	0.61015	1.48778	0
26.3584	-80.4964	9	135	R269	2008-01-18	2008	4.965	6.415	0.39	9	4.36897	4.375	3	0.425071	92	114	0.61015	1.48778	0
26.3584	-80.4957	9	135	R270	2008-01-18	2008	2.4	19.74	0.72	8.75	4.3	3	12.5	0.425071	92	114	0.61015	1.48778	0
26.3395	-80.5014	9	136	R271	2008-01-21	2008	4.65	1.985	0.135	19.25	4.48333	2.125	17	0.389303	73	114	0.61015	1.48778	0
26.3425	-80.5012	9	136	R272	2008-01-21	2008	5.125	5.555	0.545	19.75	4.69091	6.125	8.875	0.389303	73	114	0.61015	1.48778	0
25.5832	-80.8199	33	108	R215	2008-01-23	2008	2.94	2.075	2.195	18	5.41026	4.25	12.2857	0.5301	190	47	0.67485	0.381117	0
25.5852	-80.8197	33	108	R216	2008-01-23	2008	2.945	2.655	0.115	11.875	9.02857	4.625	8.5	0.5301	190	47	0.67485	0.381117	0
25.5524	-80.8686	33	179	R358	2008-01-28	2008	2.12	5.99	0.64	9.5	9.3617	5.25	14.25	0.382986	42	47	0.67485	0.381117	0
25.5871	-80.7949	33	178	R355	2008-01-29	2008	1.59	3.78	0.13	13.625	8.32857	5.25	4.125	0.39465	203	47	0.67485	0.381117	0
25.5861	-80.7925	33	178	R356	2008-01-29	2008	0	1.665	1.395	14.625	9.30588	7.5	0.625	0.39465	203	47	0.67485	0.381117	0
25.7186	-80.6782	33	177	R353	2008-01-30	2008	1.73	1.35	0.58	11.5	9.1	6.625	1	0.261114	243	164	0	0.7507	0.00736667
25.7205	-80.6773	33	177	R354	2008-01-30	2008	0	3.1	0.16	8.625	7.53333	7.375	2.875	0.261114	243	164	0	0.7507	0.00736667
25.5983	-80.7635	33	181	R361	2008-01-31	2008	2.345	5.495	2.265	20.125	5.46296	12	1.75	0.346933	219	212	1.5412	1.4861	0.987467
25.6009	-80.7624	33	181	R362	2008-02-04	2008	1.025	2.625	4	22.625	40.1081	8.125	4.375	0.309916	219	212	1.5412	1.4861	0.987467
25.311	-80.6406	31	94	R188	2008-02-06	2008	3.845	2.91	0.05	15	8.93333	7.57143	4.5	0.38187	302	103	0.92215	0.3956	0.0662167
25.3061	-80.6637	31	95	R189	2008-02-07	2008	0	2.335	0.09	10.5	10.125	8.25	7.875	0.391678	294	103	0.92215	0.3956	0.0662167
25.3051	-80.665	31	95	R190	2008-02-07	2008	0	0.185	0.01	9.5	7.75	8.5	0.375	0.391678	294	103	0.92215	0.3956	0.0662167
25.3243	-80.6519	31	202	R403	2008-02-11	2008	0	4.315	1.04	14.125	34.0172	7.625	2	0.459062	200	103	0.92215	0.3956	0.0662167
25.3216	-80.6512	31	202	R404	2008-02-11	2008	1.045	6.095	1.765	14.375	11.1556	9	0.75	0.459062	200	103	0.92215	0.3956	0.0662167
25.3151	-80.6404	31	201	R402	2008-02-12	2008	0	7.08	0.49	13.25	8.36667	12	68	0.426725	297	103	0.92215	0.3956	0.0662167
25.7779	-80.5805	1920	165	R329	2008-03-05	2008	1.15	2.56	2.3	15.875	8.88889	7.625	7.625	-0.135446	278	80	2.0786	3.42573	0.436233
25.7784	-80.5803	1920	165	R330	2008-03-05	2008	0.385	0.19	0.01	18.25	5.7	13.75	4.75	-0.135446	278	80	2.0786	3.42573	0.436233
25.7898	-80.5905	1920	168	R335	2008-03-06	2008	0	0.275	0	17	9.52	9.75	2.875	-0.0828678	279	80	2.0786	3.42573	0.436233
25.7886	-80.5916	1920	168	R336	2008-03-07	2008	1.64	1.25	0.42	20.25	7.11111	11.375	6.625	-0.198275	280	80	2.0786	3.42573	0.436233
25.7723	-80.6081	1920	70	R140	2008-03-07	2008	0.14	0.675	0	16.5	8.85	12.375	2	-0.262721	280	184	5.89577	1.87272	0.647367
25.2439	-80.6733	31	93	R185	2008-03-11	2008	1.655	0.195	0.04	19.875	12.1867	9.625	4.25	-0.0472668	665	39	0.860533	0.316733	0
25.2465	-80.6705	31	93	R186	2008-03-11	2008	2.28	0.625	0.2	20.875	9.23	8.125	9.5	-0.0472668	665	39	0.860533	0.316733	0
25.7108	-80.6299	28	87	R173	2008-03-12	2008	0.71	0.085	0	16.125	10.12	13	9.5	0.139447	802	52	3.03138	2.2125	0.933667
25.7108	-80.6275	28	87	R174	2008-03-12	2008	0	0.995	0	15.25	7.075	13.375	20	0.139447	802	52	3.03138	2.2125	0.933667
25.6943	-80.6573	28	88	R175	2008-03-13	2008	0	0.25	0.05	15.25	9.4	15	12.25	0.411639	803	52	3.03138	2.2125	0.933667
25.693	-80.6592	28	88	R176	2008-03-13	2008	0	3.47	0.41	20.25	9.32911	11.25	14.25	0.411639	803	52	3.03138	2.2125	0.933667
25.7367	-80.642	28	86	R171	2008-03-25	2008	0	0.38	0	17.25	8.16667	15.875	2.625	-0.283292	298	52	3.03138	2.2125	0.933667
25.7378	-80.6429	28	86	R172	2008-03-25	2008	0	0.05	0	16	8.11111	12.875	4.5	-0.283292	298	52	3.03138	2.2125	0.933667
26.0238	-80.689	16	24	R47	2008-04-03	2008	2.425	0.93	3.07	14.375	11.6	3	1	0.150093	307	156	2.68632	7.39875	0.689467
26.0264	-80.6878	16	24	R48	2008-04-03	2008	7.15	2.41	3.065	19.875	8.35	5.125	7.75	0.150093	307	156	2.68632	7.39875	0.689467
26.0053	-80.7059	16	156	R311	2008-04-04	2008	4.225	0.265	0.26	9.375	8.62857	3	1.25	0.16195	308	156	2.68632	7.39875	0.689467
26.0071	-80.7064	16	156	R312	2008-04-04	2008	0.355	0.29	0.15	6.625	9.03636	2.75	0	0.16195	308	156	2.68632	7.39875	0.689467
25.7024	-80.8287	32	78	R155	2008-04-16	2008	0	0	0	9.375	15.5357	0.75	51.8333	-0.883046	11	127	#N/A	#N/A	#N/A
25.7029	-80.83	32	78	R156	2008-04-16	2008	0	0	0	6.5	5.8	1	7.875	-0.883046	11	127	#N/A	#N/A	#N/A
25.6665	-80.8995	32	190	R379	2008-04-16	2008	0.025	0.98	0	8.125	20.5	2.5	0	-0.716288	238	175	#N/A	#N/A	#N/A
25.635	-80.8777	32	190	R380	2008-04-18	2008	3.43	1.64	6.76	27.75	24.9688	3	5	-0.771226	238	175	#N/A	#N/A	#N/A
25.6359	-80.8766	32	189	R377	2008-04-18	2008	0.75	0	0	10.5	12.5769	0.75	0.5	-1.39124	192	175	#N/A	#N/A	#N/A
25.6349	-80.8777	32	189	R378	2008-04-18	2008	0.12	4.465	0	10	18.5667	2.375	0.625	-1.39124	192	175	#N/A	#N/A	#N/A
25.6386	-80.8326	32	191	R381	2008-04-22	2008	0.06	0.235	0	8.375	4.53061	4.375	3.875	-0.418406	189	127	#N/A	#N/A	#N/A
25.6392	-80.8331	32	191	R382	2008-04-22	2008	0.005	0	0	7.25	8.63636	2.75	6.75	-0.418406	189	127	#N/A	#N/A	#N/A
25.6227	-80.8981	32	82	R163	2008-04-23	2008	0	18.12	1.65	52.75	34.6364	10	26	-0.17321	208	175	#N/A	#N/A	#N/A
25.6235	-80.8963	32	82	R164	2008-04-23	2008	0	0	0	7.5	11.5455	2.25	8.75	-0.17321	208	175	#N/A	#N/A	#N/A
25.6543	-80.9455	27	76	R151	2008-04-25	2008	18.71	68.05	24.4627	29.5	32.9041	3.5	6.75	0.0176056	329	187	3.87157	1.07913	0.657633
25.6549	-80.9467	27	76	R152	2008-04-25	2008	4.32	28.257	39.701	17.75	40.2941	5.5	0.5	0.0176056	329	187	3.87157	1.07913	0.657633
25.6407	-80.9622	27	77	R153	2008-04-29	2008	3.34	8.9723	11.19	22.25	38.9778	10.5	2.5	0.219321	715	187	3.87157	1.07913	0.657633
25.6406	-80.9608	27	77	R154	2008-04-29	2008	3.16	19.58	11.48	22.25	22.3111	6.5	1	0.219321	715	187	3.87157	1.07913	0.657633
25.6697	-80.972	27	74	R148	2008-05-01	2008	0.725	8.685	16.759	18.75	11.4	5.75	92.3333	0.335257	717	187	3.87157	1.07913	0.657633
25.6492	-80.998	27	73	R145	2008-05-01	2008	1.16	76.32	32.792	25.5	21.713	8.75	9.25	0.291605	717	235	5.4639	2.2577	0.572917
25.647	-80.9992	27	73	R146	2008-05-06	2008	0	48.75	33.04	21.5	8.84	6.5	11.5	1.2918	722	235	5.4639	2.2577	0.572917
25.6435	-80.9724	27	75	R150	2008-05-06	2008	0	111.037	177.524	21	14.3	4.75	2.75	1.06224	722	187	3.87157	1.07913	0.657633
26.0115	-80.459	1920	53	R105	2008-05-21	2008	1.07	4.81	0.33	20.5	7.9	13.25	13	0.467921	872	256	4.5502	5.97988	0.362317
26.0134	-80.4632	1920	53	R106	2008-05-21	2008	1.05	6.76	0	13.25	5.375	9	11.5	0.467921	872	256	4.5502	5.97988	0.362317
26.0034	-80.4753	1920	54	R107	2008-05-22	2008	0	0.44	0	17	13.3667	16.25	3	0.18265	352	240	2.80543	0.877783	0.83825
26.0038	-80.4781	1920	54	R108	2008-05-22	2008	10.36	3.79	2.98	19.5	10.8857	4	9.5	0.18265	352	240	2.80543	0.877783	0.83825
25.4816	-80.8671	2930	117	R233	2008-05-30	2008	0	2.465	13.04	13.625	9.72	4.5	8	0.0778172	267	207	2.673	0.94125	1.26838
25.481	-80.8697	2930	117	R234	2008-05-30	2008	0	2.14	0	9.25	22.1892	9.25	19.25	0.0778172	267	207	2.673	0.94125	1.26838
25.4521	-80.8131	2930	119	R237	2008-06-02	2008	0	67.18	11.98	45.75	33.7	15.25	6.25	1.02743	268	199	1.89002	9.62118	0.487133
25.4504	-80.8134	2930	119	R238	2008-06-02	2008	0	263.48	3.44	10	14.3441	2.5	27.5	1.02743	268	199	1.89002	9.62118	0.487133
25.5819	-80.5898	3536	205	R409	2009-01-07	2009	0	1.735	0	12.875	21.92	3.25	28.25	1.05095	23	84	0	0.248017	0
25.5824	-80.5893	3536	205	R410	2009-01-08	2009	31.86	0.96	0	33.75	37.94	5.5	11.5	1.07529	23	84	0	0.248017	0
25.5484	-80.633	3536	110	R219	2009-01-09	2009	0	0.835	0	19.625	28.68	1.75	17.75	0.520791	134	84	0	0.248017	0
25.5481	-80.6356	3536	110	R220	2009-01-13	2009	23.43	0.295	0	35.125	23.2316	2.75	6.125	0.582655	134	84	0	0.248017	0
25.5992	-80.5975	3536	204	R407	2009-01-14	2009	3.43	0	0	26.625	32.3659	1.625	9.125	0.560984	0	188	7.77247	1.12002	0.153517
25.5992	-80.5996	3536	204	R408	2009-01-14	2009	0	0.11995	0	12.625	15.931	2.5	17.125	0.560984	0	188	7.77247	1.12002	0.153517
25.4499	-80.6878	3536	126	R251	2009-01-20	2009	126.89	0.66	0	31.75	22.0909	2.25	5.25	0.542888	37	84	0	0.248017	0
25.45	-80.6855	3536	126	R252	2009-01-20	2009	23.92	0	2.48	31.6667	90.1765	0.333333	11.75	0.542888	37	84	0	0.248017	0
25.4691	-80.6113	3536	128	R255	2009-01-22	2009	35.15	2.18	2.67	43.25	48.8571	0	0.75	1.07331	128	84	0	0.248017	0
25.469	-80.6089	3536	128	R256	2009-01-22	2009	12.81	0.09	0.05	16.25	18.25	2.5	10.5	1.07331	128	84	0	0.248017	0
26.2901	-80.6731	13	15	R30	2009-01-23	2009	7.58	11.3	2.60107	21.25	15.44	5.5	9	0.539261	346	53	0.5486	2.23135	0.591383
26.3826	-80.4437	9	9	R17	2009-01-27	2009	0.07	29.95	3.70424	9.75	16.1	4.75	48	0.205429	193	242	2.71453	2.24937	0.0316167
26.386	-80.4454	9	9	R18	2009-01-27	2009	2.28	22.07	0.43	8	10.9455	7	17.5	0.205429	193	242	2.71453	2.24937	0.0316167
26.3678	-80.467	9	12	R23	2009-01-28	2009	0.65	7.165	3.215	7.375	102.44	6	48.25	0.20695	150	114	0.764417	2.5292	0.713933
26.365	-80.4675	9	12	R24	2009-01-28	2009	0	5.22998	0.18	6.5	10.6154	6.5	105.25	0.20695	150	114	0.764417	2.5292	0.713933
26.3413	-80.5018	9	136	R271	2009-01-30	2009	0	6.172	0.1	7.5	6.45556	7.5	8.75	0.357143	145	114	0.764417	2.5292	0.713933
26.3393	-80.5022	9	136	R272	2009-01-30	2009	0	2.13999	0.02	6.25	7.55	5.25	22	0.357143	145	114	0.764417	2.5292	0.713933
26.4395	-80.4436	9	137	R273	2009-02-02	2009	4.64	92.44	1.69	24.25	25.4667	17.75	3.5	0.330357	223	242	2.71453	2.24937	0.0316167
26.3321	-80.5191	9	13	R25	2009-02-02	2009	0	23.47	1.08	42	51.9667	20	15.75	0.591518	150	114	0.764417	2.5292	0.713933
26.3299	-80.5192	9	13	R26	2009-02-02	2009	1.92	10.37	0	54	70.8	52.75	31.5	0.591518	150	114	0.764417	2.5292	0.713933
25.7022	-80.8286	32	78	R155	2009-02-03	2009	2.78	23.6	0.525	8.625	11.8333	5.25	3.875	0.36942	160	127	1.887	0.739883	0
25.6821	-80.8286	32	187	R373	2009-02-03	2009	36.44	6.77	5.639	15.25	23.85	7	4.75	0.41183	150	127	1.887	0.739883	0
25.6827	-80.8287	32	187	R374	2009-02-03	2009	46	1.86	2.29	11	20.1837	0.5	8.75	0.41183	150	127	1.887	0.739883	0
25.7026	-80.8311	32	78	R156	2009-02-04	2009	1.37	5.24	2.01	8.25	10.1714	1.25	23.25	0.395089	160	127	1.887	0.739883	0
25.6725	-80.8263	32	79	R157	2009-02-04	2009	6.02	3.395	0.195	7.875	11.1692	3	7.875	0.481027	186	127	1.887	0.739883	0
25.6744	-80.8268	32	79	R158	2009-02-04	2009	13.61	9.395	0.17	14.375	25.5636	2.75	31.125	0.481027	186	127	1.887	0.739883	0
25.6359	-80.8768	32	189	R377	2009-02-05	2009	7.155	8.21	1.4175	12.125	13.0714	3.375	8.375	0.498326	232	175	0.361167	0.779933	0
25.6378	-80.8755	32	189	R378	2009-02-05	2009	3.25	1.085	0.06	9.125	12.67	4	12.375	0.498326	232	175	0.361167	0.779933	0
25.6418	-80.837	32	191	R382	2009-02-06	2009	17.905	3.938	1.7105	11.75	11.74	0.625	3	0.504464	228	127	1.887	0.739883	0
25.64	-80.8328	32	191	R381	2009-02-10	2009	44.665	4.58	5.37	14.625	4.29231	1.75	4.125	0.539062	232	127	1.887	0.739883	0
26.2001	-80.7645	13	141	R281	2009-02-12	2009	2.465	1.73	0	8	9.90769	7.125	21	0.328125	366	53	0.5486	2.23135	0.591383
26.2001	-80.7633	13	141	R282	2009-02-12	2009	6.275	6.955	1.965	7.625	9.79	4.75	16.625	0.328125	366	53	0.5486	2.23135	0.591383
26.1881	-80.7656	13	19	R37	2009-02-13	2009	0.17	0	0	7	10.44	6.5	5.75	0.363839	363	53	0.5486	2.23135	0.591383
26.1861	-80.7644	13	19	R38	2009-02-13	2009	2.78	1.2749	0.105	13.75	11.8	5.875	4	0.363839	363	53	0.5486	2.23135	0.591383
26.2166	-80.7385	13	17	R33	2009-02-17	2009	0	3.68	0.025	13	9.24	12.25	6.375	0.392857	621	53	0.5486	2.23135	0.591383
26.2168	-80.7399	13	17	R34	2009-02-17	2009	7.935	46.98	0.75	12.25	7.81333	5.625	10.125	0.392857	621	53	0.5486	2.23135	0.591383
26.2898	-80.6743	13	15	R29	2009-02-19	2009	21.87	13.65	1.32	14.75	22.1143	11.75	8.25	0.424107	354	53	0.5486	2.23135	0.591383
26.1694	-80.7611	13	20	R39	2009-02-20	2009	9.57	2.45	0.24	14.25	6.08333	8.25	2.75	0.314732	374	229	0.78015	3.66788	0.854483
26.1694	-80.7599	13	20	R40	2009-02-20	2009	0.905	2.42	0.08	12.375	4.64615	10.25	3.625	0.314732	374	229	0.78015	3.66788	0.854483
25.4989	-80.7365	34	112	R223	2009-02-26	2009	3.56	0.3	0.05	10.5	35.1579	4.5	14.75	0.820312	238	68	1.83757	5.4482	0.0107667
25.4998	-80.7378	34	112	R224	2009-02-26	2009	4.18	1.97	0.05	21.75	15.2769	8.75	19	0.820312	238	68	1.83757	5.4482	0.0107667
25.4779	-80.7346	34	193	R386	2009-02-26	2009	57.07	5.68	0.49	17.75	38.4118	5	13	0.902623	161	55	9.24487	1.26782	0.0883
25.7223	-80.6794	33	177	R353	2009-02-27	2009	0.72	3.07	1.24	16.5	18.9	14	6.25	0.322545	381	164	0.693517	1.75842	0.227733
25.7199	-80.6764	33	177	R354	2009-02-27	2009	0	0.27	0.27	14	65.3412	13.25	5.5	0.322545	381	164	0.693517	1.75842	0.227733
25.4764	-80.7382	34	193	R385	2009-03-03	2009	23.22	8.6	0	37.25	58	5.5	5.5	1.0957	161	55	9.24487	1.26782	0.0883
25.4065	-80.7947	34	194	R388	2009-03-03	2009	35.75	31.45	8.02	9.75	33.2069	5.75	3.75	0.813756	237	23	14.3429	0.91425	0.145983
25.5626	-80.8908	33	121	R242	2009-03-04	2009	10.16	12.21	2.13	13.75	19.1333	5.5	2.5	0.538783	249	31	2.80895	3.24842	0
25.4063	-80.7948	34	194	R387	2009-03-04	2009	95.75	150.26	86.2699	8.25	16.2667	4.25	3.5	0.812692	237	23	14.3429	0.91425	0.145983
25.5853	-80.8222	33	108	R216	2009-03-05	2009	6.18	2.4	0.91	8	14.1579	6	23.5	0.515625	252	47	16.3545	1.78575	1.08647
25.5657	-80.8903	33	121	R241	2009-03-05	2009	149.1	16.59	2.44	15.25	19.1458	2.5	1.75	0.542969	249	31	2.80895	3.24842	0
25.3546	-80.8363	34	195	R389	2009-03-06	2009	20.07	1	1.04	7.25	9.38824	4.75	4.25	0.427202	261	23	14.3429	0.91425	0.145983
25.3541	-80.8391	34	195	R390	2009-03-09	2009	0.605	2.85	1.575	14.375	11.798	10.625	1.375	0.466927	264	23	14.3429	0.91425	0.145983
25.3602	-80.8318	34	122	R244	2009-03-10	2009	13.39	0.62	0	13	12.8429	8.5	1	0.508727	263	23	14.3429	0.91425	0.145983
26.2566	-80.4636	11	34	R67	2009-03-11	2009	0.13	11.85	0.32	22.25	18.5517	19.5	88.75	0.323661	634	146	1.94598	0.637583	0.614167
26.2601	-80.4654	11	34	R68	2009-03-11	2009	0	16.4	0.84	24.25	29.2571	20.5	146.5	0.323661	634	146	1.94598	0.637583	0.614167
25.6412	-80.9604	27	77	R153	2009-03-12	2009	9.89	24.4	0	10.25	16.8333	8.25	1.5	0.652065	286	187	20.5577	2.14603	0.11975
25.6414	-80.9601	27	77	R154	2009-03-12	2009	111.12	84.445	0.2	23.875	35.0667	8.125	6.125	0.652065	286	187	20.5577	2.14603	0.11975
25.357	-80.8331	34	122	R243	2009-03-12	2009	11.41	8	0.21	12	17.5455	8.75	4	0.508985	263	23	14.3429	0.91425	0.145983
26.2668	-80.3775	11	36	R71	2009-03-13	2009	0	88.85	2.14	37.25	37.5185	19	51.5	0.370536	651	98	0.415483	1.53273	0.0830167
26.2656	-80.3789	11	36	R72	2009-03-13	2009	0	1.4	0	13	26.6222	12	38.25	0.370536	651	98	0.415483	1.53273	0.0830167
26.2574	-80.3697	11	143	R285	2009-03-13	2009	0	10.62	0.33	24	77.52	17.75	15.25	0.272321	651	162	0.52875	3.75328	0.247217
25.6533	-80.9462	27	76	R151	2009-03-16	2009	75.34	51.38	33.63	8.75	23.54	2.75	7.5	0.727679	277	187	20.5577	2.14603	0.11975
25.6563	-80.9469	27	76	R152	2009-03-16	2009	51.55	34.655	0.15	5.75	24.5286	3.375	5	0.727679	277	187	20.5577	2.14603	0.11975
26.2537	-80.3694	11	143	R286	2009-03-17	2009	0	0.04	0	20.75	47.551	20.25	13	0.243304	655	162	0.52875	3.75328	0.247217
26.2446	-80.4414	11	37	R73	2009-03-17	2009	0.425	0	2.26	9.5	18.68	6.375	5.125	0.399554	639	146	1.94598	0.637583	0.614167
26.246	-80.4415	11	37	R74	2009-03-17	2009	0	0	0.29	8.625	28.04	6.375	0.5	0.399554	639	146	1.94598	0.637583	0.614167
25.6435	-80.9724	27	75	R150	2009-03-18	2009	92.55	0.52	3.35	16	13.16	10.625	3.625	0.666155	292	187	20.5577	2.14603	0.11975
25.5513	-80.8664	33	179	R357	2009-03-24	2009	1.005	2.295	1.16	8.875	14.2381	3.25	2.875	0.24721	206	95	4.99423	1.93073	0.24415
25.5512	-80.8665	33	179	R358	2009-03-24	2009	3.24	0.83	0.98	3.25	17.0769	0.75	1.25	0.24721	206	95	4.99423	1.93073	0.24415
25.5856	-80.819	33	108	R215	2009-03-25	2009	0.605	0.105	0	11.125	8.02667	8.125	0.75	0.314174	252	47	16.3545	1.78575	1.08647
25.5879	-80.7939	33	178	R356	2009-03-30	2009	0	0.54	0	11.25	6.27692	10	5	0.340402	251	47	16.3545	1.78575	1.08647
25.5896	-80.7923	33	178	R355	2009-03-31	2009	1.49	0.14	0	9.5	10.1143	7.75	12	0.339286	251	47	16.3545	1.78575	1.08647
26.2421	-80.3725	11	39	R78	2009-04-01	2009	0.895	18.225	0.04	12.375	29.1875	8.25	52.125	0.118304	670	162	0.52875	3.75328	0.247217
26.2418	-80.3746	11	39	R77	2009-04-02	2009	1.73	2.475	0.185	18.125	52.7067	12.25	6.25	0.111607	671	162	0.52875	3.75328	0.247217
25.6456	-80.999	27	73	R145	2009-04-03	2009	36.21	12.15	0.24	22	19.94	3.75	2.25	0.38644	308	235	2.23817	3.23465	1.39797
25.6488	-80.9989	27	73	R146	2009-04-03	2009	3.13	0.99	0.68	9.875	9.14286	7.125	4	0.38644	308	235	2.23817	3.23465	1.39797
25.646	-80.9721	27	75	R149	2009-04-07	2009	0.31	2.575	0	9.375	13.72	7.75	2.625	0.393415	312	187	20.5577	2.14603	0.11975
25.6355	-81.0228	27	186	R371	2009-04-08	2009	3.29	18.415	6.425	23.5	12.11	11.625	3.125	0.269741	829	235	2.23817	3.23465	1.39797
25.637	-81.021	27	186	R372	2009-04-08	2009	4.56	16.385	0.25	18	9.36	12.75	1.75	0.269741	829	235	2.23817	3.23465	1.39797
26.5032	-80.2973	7	3	R5	2009-04-09	2009	9.565	6.455	7.09	27	18.3636	15	7.75	0.147321	678	182	4.46293	1.85067	1.93502
26.5524	-80.3262	7	134	R267	2009-04-10	2009	0.24	12.49	0.64	19.5	18.5	17	23.5	0.263393	831	246	12.724	3.90642	1.60005
26.5531	-80.3235	7	134	R268	2009-04-10	2009	1.38	0.57	0.02	22	17.7	20.5	14	0.263393	831	246	12.724	3.90642	1.60005
26.0615	-80.7165	16	21	R41	2009-04-13	2009	0.415	36.5	5.555	11.25	12	9.875	4.75	0.169643	682	21	1.44968	2.64525	1.25022
26.0626	-80.7165	16	21	R42	2009-04-13	2009	0.335	14.3	0.81	9.5	9.03077	8.375	6.125	0.169643	682	21	1.44968	2.64525	1.25022
26.5672	-80.2821	7	2	R3	2009-04-14	2009	2.53	0.93	0.33	13.75	10.7444	12.5	0	0.265625	683	122	5.20288	1.97888	1.46977
26.5645	-80.2821	7	2	R4	2009-04-14	2009	0.92	3.31	6.105	21.625	11.5231	15	30.625	0.265625	683	122	5.20288	1.97888	1.46977
26.0267	-80.6879	16	24	R47	2009-04-15	2009	0.415	7.17	0.6	14.5	10.22	10.875	1.875	0.276786	684	156	1.74077	5.62632	0.838917
26.0249	-80.6886	16	24	R48	2009-04-15	2009	0	25.46	2.73	13.5	10.58	10.75	6.75	0.276786	684	156	1.74077	5.62632	0.838917
25.9941	-80.7085	16	25	R49	2009-04-16	2009	0.95	7.79	9.595	14.625	11.0133	9.125	2.625	0.391741	685	204	2.05535	1.86368	0.884617
25.9957	-80.7116	16	25	R50	2009-04-16	2009	1.035	2.515	1.17	16.875	10.44	14.75	2.75	0.391741	685	204	2.05535	1.86368	0.884617
26.4929	-80.2459	7	131	R261	2009-04-17	2009	3.57	8.3	4.42	16.25	20.975	10.75	9.75	0.506696	300	10	7.01722	3.51622	1.15495
26.4927	-80.2468	7	131	R262	2009-04-17	2009	0.59	19.99	4.99	24.25	16	18.5	8	0.506696	300	10	7.01722	3.51622	1.15495
26.0038	-80.4781	1920	54	R107	2009-04-20	2009	0.64	11.3	0.84	18.75	8.96667	13	2.25	0.436384	685	109	1.49583	1.69328	0.116483
26.0027	-80.4741	1920	54	R108	2009-04-20	2009	1.07	0.71	0	13.75	5.86667	13.5	1	0.436384	685	109	1.49583	1.69328	0.116483
25.9115	-80.5121	1920	57	R113	2009-04-20	2009	0	0.42	0	9	14.58	5.75	1.5	0.515625	295	160	0	1.86232	0.0399
25.9114	-80.5147	1920	57	R114	2009-04-22	2009	1.71	6.27	0.915	15.875	6.375	9.875	3.375	0.316964	295	160	0	1.86232	0.0399
25.7712	-80.6089	1920	70	R140	2009-04-22	2009	0	0.625	0	19.5	8.6	19.125	0.5	0.404018	691	184	2.02775	1.67675	0.445733
25.7775	-80.5805	1920	165	R329	2009-04-23	2009	0	0.875	0.03	14.375	7.97143	13.875	2.625	0.561384	687	80	2.18625	2.91733	0.23825
25.7786	-80.5778	1920	165	R330	2009-04-23	2009	0.56	8.6899	7.56	10.75	7.17143	8.5	0.25	0.561384	687	80	2.18625	2.91733	0.23825
26.5059	-80.2988	7	3	R6	2009-04-24	2009	3.695	0.9	0.9	23	16.4941	12.25	10.75	0.330357	693	182	4.46293	1.85067	1.93502
25.7738	-80.6091	1920	70	R139	2009-04-27	2009	0	18.07	1.04	16.625	101.08	15	6.5	0.621652	695	184	2.02775	1.67675	0.445733
25.823	-80.6025	1920	68	R135	2009-04-28	2009	0	12.04	1.08	13.75	16.7429	12.25	7.5	0.655134	697	80	2.18625	2.91733	0.23825
25.9321	-80.7151	16	159	R317	2009-04-29	2009	5.09	4.605	3.11	22	12.66	11.375	2.375	0.533482	850	76	1.21538	1.46895	0.431067
25.825	-80.604	1920	68	R136	2009-04-29	2009	0	2.25	2.31	15.5	10.3556	10.5	14	0.68192	698	80	2.18625	2.91733	0.23825
26.4671	-80.3843	7	4	R7	2009-04-30	2009	2.26	6.95	1.86	24	87.5056	15.125	10.25	0.700893	696	214	2.76628	1.8565	0.604183
26.4687	-80.3869	7	4	R8	2009-04-30	2009	1.26	3.0199	1.36	19.75	14.125	16.25	8.25	0.700893	696	214	2.76628	1.8565	0.604183
25.9311	-80.7169	16	159	R318	2009-05-01	2009	3.905	16.3649	4.88	30.5	14.2027	14.125	3.25	0.53683	852	76	1.21538	1.46895	0.431067
25.8944	-80.6908	16	27	R53	2009-05-05	2009	6.055	3.305	0.89	22.25	18.66	14.125	0.125	0.503348	856	248	0.245483	1.7375	0.9475
25.8937	-80.6905	16	27	R54	2009-05-05	2009	4.275	6.645	3.475	26.875	9.97333	13.25	1.125	0.503348	856	248	0.245483	1.7375	0.9475
25.7979	-80.7014	18	63	R125	2009-05-15	2009	0	53.685	1.295	18.875	34.3434	11.75	6.5	0.448661	866	232	0.900217	0.859667	1.1135
25.8019	-80.7013	18	63	R126	2009-05-15	2009	0.255	4.0766	0.05	17.5	7.11111	13.875	2.28571	0.448661	866	232	0.900217	0.859667	1.1135
25.5843	-80.5872	3536	205	R409	2010-01-06	2010	0	1.46	0	40.5	50.0755	1.5	26.25	0.635045	12	84	2.56502	7.94128	0
25.5833	-80.5895	3536	205	R410	2010-01-06	2010	0	0.7	0	19.75	21.3478	1.25	10.25	0.635045	12	84	2.56502	7.94128	0
25.6014	-80.5994	3536	204	R407	2010-01-08	2010	0	0.16	0	11.25	16.7895	2	17	0.372768	0	188	1.11613	0.216383	0
25.6021	-80.5996	3536	204	R408	2010-01-08	2010	0.145	0.86	0.615	31.625	23.4054	2.5	16.5	0.372768	0	188	1.11613	0.216383	0
25.5515	-80.6332	3536	110	R219	2010-01-12	2010	1.32	0.105	0	26.875	25.7353	1	10	0.314732	65	84	2.56502	7.94128	0
25.5484	-80.6338	3536	110	R220	2010-01-12	2010	1.75	4.24	0	32	32.9881	0.875	10	0.314732	65	84	2.56502	7.94128	0
25.4495	-80.6882	3536	126	R252	2010-01-12	2010	39.43	1.64	2.57	37.25	16.4615	0	0.5	0.453125	27	183	#N/A	#N/A	#N/A
25.4705	-80.612	3536	128	R255	2010-01-13	2010	14.35	0.63	0	49.5	28.35	7.5	5.75	0.296875	114	44	#N/A	#N/A	#N/A
25.4491	-80.6878	3536	126	R251	2010-01-13	2010	39.01	0.9	2.22	35.75	24.7308	1.75	5.75	0.454241	27	183	#N/A	#N/A	#N/A
25.4714	-80.6085	3536	128	R256	2010-01-14	2010	1.47	11.11	0.44	44.5	31.4348	2.75	4.5	0.305246	114	44	#N/A	#N/A	#N/A
26.29	-80.6713	13	15	R29	2010-01-18	2010	0.995	3.49	0.2	13.875	8.85345	1.5	5.5	0.122768	224	53	1.83305	0.459217	0
26.2904	-80.6736	13	15	R30	2010-01-18	2010	1.27	8.17	0.39	15.5	16.1774	3.5	4.5	0.122768	224	53	1.83305	0.459217	0
26.2189	-80.7427	13	17	R33	2010-01-19	2010	0.845	0.925	0	10.875	6.48276	5.125	3.25	-0.0513393	225	53	1.83305	0.459217	0
26.2166	-80.7407	13	17	R34	2010-01-19	2010	7.04	1.4	0.19	17.75	3.25	5.5	2.5	-0.0513393	225	53	1.83305	0.459217	0
25.7014	-80.832	32	78	R156	2010-01-20	2010	0	0.09	0	6.25	4.57576	4.25	8	0.135045	122	127	5.46047	0.49975	0
25.64	-80.8329	32	191	R381	2010-01-20	2010	4.31	3.8	2.058	10.25	7.65625	2.5	7.75	0.267299	219	127	5.46047	0.49975	0
25.6422	-80.836	32	191	R382	2010-01-20	2010	0	8.17	0	7.25	5.80769	1.75	4.25	0.267299	219	127	5.46047	0.49975	0
25.7041	-80.8275	32	78	R155	2010-01-21	2010	0.04	1.25	0	6.5	11	3	3.75	0.137277	122	127	5.46047	0.49975	0
25.6828	-80.8287	32	187	R373	2010-01-21	2010	4.735	1.94	0.07	13.125	24.1833	3.5	8.75	0.174107	111	127	5.46047	0.49975	0
25.683	-80.827	32	187	R374	2010-01-21	2010	58.11	1.24	4.2	17	19.4082	2.75	6	0.174107	111	127	5.46047	0.49975	0
25.6722	-80.8262	32	79	R157	2010-01-22	2010	0	0	0	9.875	17.2443	2.25	11.125	0.200893	164	127	5.46047	0.49975	0
25.6735	-80.8255	32	79	R158	2010-01-22	2010	3.13	0	0	6.75	7.27273	3.75	2.75	0.200893	164	127	5.46047	0.49975	0
26.1874	-80.7657	13	19	R37	2010-01-25	2010	2.14	0.785	0	12.375	9.40441	3.375	5.75	0.0647321	218	53	1.83305	0.459217	0
26.1879	-80.7642	13	19	R38	2010-01-25	2010	5.21	6.62	0.16	11.625	8.21429	2.5	2.25	0.0647321	218	53	1.83305	0.459217	0
25.6647	-80.9003	32	190	R379	2010-01-26	2010	0.24	1.43	0	6.25	24.4265	2.5	6.75	0.138951	227	175	1.34312	0.546483	0.08515
25.665	-80.8982	32	190	R380	2010-01-26	2010	1.03	0.13	0	10.75	23.9451	2.25	10.75	0.138951	227	175	1.34312	0.546483	0.08515
26.3737	-80.48	9	11	R21	2010-02-03	2010	2.52	0.12	0	6.25	3.08333	1.75	7.75	0.287946	196	114	1.81483	1.03183	0.0128
26.3752	-80.4816	9	11	R22	2010-02-03	2010	5.53	0	0	11	1.83333	5.25	12	0.287946	196	114	1.81483	1.03183	0.0128
26.359	-80.495	9	135	R269	2010-02-04	2010	2.13	2.25	0.19	9.5	3.75	4.5	6.75	0.207589	224	114	1.81483	1.03183	0.0128
26.361	-80.4949	9	135	R270	2010-02-04	2010	2.89	1.17	0	13.25	3.45833	3.5	4.75	0.207589	224	114	1.81483	1.03183	0.0128
26.2014	-80.7626	13	141	R281	2010-02-08	2010	15.48	0.79	0.07	24.5	4.70833	7.25	7.25	-0.0223214	222	53	1.83305	0.459217	0
26.2007	-80.7664	13	141	R282	2010-02-08	2010	4.7	0.375	0	11.375	5.03846	3.75	3.875	-0.0223214	222	53	1.83305	0.459217	0
26.1677	-80.7598	13	20	R39	2010-02-09	2010	0.09	2.06	0.77	17.5	5.4375	5	13.5	-0.0245536	220	229	#N/A	#N/A	#N/A
26.1678	-80.7604	13	20	R40	2010-02-09	2010	6.72	12.52	0.9	14	13.125	7.25	5.25	-0.0245536	220	229	#N/A	#N/A	#N/A
26.3833	-80.4418	9	9	R17	2010-02-10	2010	0.43	1.39	0	16	7.5	4.25	6.5	-0.0133929	186	242	1.60107	0.745883	0
26.3834	-80.4456	9	9	R18	2010-02-10	2010	2.38	2.31	0	18	4.16667	4.25	6.25	-0.0133929	186	242	1.60107	0.745883	0
26.3665	-80.4669	9	12	R24	2010-02-10	2010	2.245	0.52	0	21.375	9.26667	5.25	4.5	0.00669643	195	114	1.81483	1.03183	0.0128
26.3689	-80.4677	9	12	R23	2010-02-11	2010	1.565	1.195	0	17.375	4.70395	4.5	32.25	-0.00446429	195	114	1.81483	1.03183	0.0128
25.6412	-80.9628	27	77	R153	2010-02-15	2010	26.94	3.19	1.405	27	23.85	5.625	3.125	0.146205	227	187	12.0133	1.46318	0.0997333
25.6433	-80.9639	27	77	R154	2010-02-15	2010	0	0.39	0.02	8.5	7.64375	6.75	2.25	0.146205	227	187	12.0133	1.46318	0.0997333
25.6458	-80.9704	27	75	R149	2010-02-16	2010	0.095	0.555	0.55	9.625	21.5676	3	3.875	0.150112	227	187	12.0133	1.46318	0.0997333
25.6443	-80.9704	27	75	R150	2010-02-16	2010	0.41	0.125	0	10.25	7.8625	6.875	6.25	0.150112	227	187	12.0133	1.46318	0.0997333
25.6727	-80.9718	27	74	R147	2010-02-17	2010	1.185	3.735	0.89	18	10.7414	6.75	4.5	0.137835	227	187	12.0133	1.46318	0.0997333
25.67	-80.9704	27	74	R148	2010-02-17	2010	2.045	0.77	0.885	14.625	12.35	4.5	3.5	0.137835	227	187	12.0133	1.46318	0.0997333
25.6463	-80.9964	27	73	R146	2010-02-18	2010	0.13	0.615	0	10.375	4.825	8	3.125	0.190569	227	235	8.83007	0.943133	0.293933
25.6556	-80.9443	27	76	R151	2010-02-19	2010	0.785	1.13	0	13.125	9.975	7.125	3.625	0.145089	227	187	12.0133	1.46318	0.0997333
25.6536	-80.9444	27	76	R152	2010-02-19	2010	1.745	1.07	0	10.5	13.1711	6.25	1.625	0.145089	227	187	12.0133	1.46318	0.0997333
25.6462	-80.9947	27	73	R145	2010-02-22	2010	1.035	0.15	0	12.5	16.1625	8.875	3	0.231306	227	235	8.83007	0.943133	0.293933
25.584	-80.8185	33	108	R216	2010-02-24	2010	0.125	0.665	0.085	11.5	21.7852	7.875	5.375	0.125	218	47	5.5164	0.4104	0.391483
25.5657	-80.8902	33	121	R241	2010-02-25	2010	9.645	2.075	1.68	14.75	15.6463	8	1.5	0.129743	219	31	18.1065	0.1771	0.3425
25.5645	-80.8887	33	121	R242	2010-02-25	2010	0	1.435	0.9775	6.125	7.59286	5	3.625	0.129743	219	31	18.1065	0.1771	0.3425
25.5895	-80.7931	33	178	R355	2010-02-26	2010	1.34	0.12	0	7.25	8.05	4.25	3.5	0.0535714	218	47	5.5164	0.4104	0.391483
25.5864	-80.7914	33	178	R356	2010-02-26	2010	0.275	0.85	0.71	13.875	6.625	4.5	3.375	0.0535714	218	47	5.5164	0.4104	0.391483
26.4405	-80.4448	9	137	R273	2010-03-01	2010	9.54	0.39	0	10.5	7.75	4.25	3	-0.185268	201	242	1.60107	0.745883	0
26.4407	-80.4425	9	137	R274	2010-03-01	2010	3.52	0.31	0	14.75	6.375	8.5	3	-0.185268	201	242	1.60107	0.745883	0
25.5519	-80.8698	33	179	R358	2010-03-02	2010	2.49	6.36	2.23	14	23.9375	5.5	3.25	0.0708705	163	95	18.0947	2.70047	0.0820333
25.551	-80.8661	33	179	R357	2010-03-03	2010	0	0.55	0	8	9.77778	5	2	0.0675223	163	95	18.0947	2.70047	0.0820333
25.5825	-80.8209	33	108	R215	2010-03-04	2010	0.505	0.55	0.37	10.375	12.7604	5.625	2.375	0.0853795	218	47	5.5164	0.4104	0.391483
25.7212	-80.6774	33	177	R353	2010-03-05	2010	8.45	10.825	4.12	29.25	6.23387	12.125	0.75	-0.388393	214	164	3.45425	0.827433	0
25.7205	-80.6762	33	177	R354	2010-03-05	2010	10.32	2.37	0.23	33.5	14.4583	13.25	0	-0.388393	214	164	3.45425	0.827433	0
25.4075	-80.7957	34	194	R387	2010-03-09	2010	5.2	0.31	0	11.5	14.35	7.25	1.75	0.145508	219	23	2.95698	0.529617	0
25.4105	-80.7939	34	194	R388	2010-03-09	2010	2.08	0.47	0	12.75	15.9853	5.5	8.5	0.145508	219	23	2.95698	0.529617	0
25.5018	-80.738	34	112	R223	2010-03-10	2010	3.24	0	0	13.25	12.4167	7	6.25	0.326451	221	68	8.43337	0.894817	0.0981167
25.5	-80.7374	34	112	R224	2010-03-10	2010	3.14	0.4	0	11.75	19.4773	5.75	3.5	0.326451	221	68	8.43337	0.894817	0.0981167
25.4773	-80.737	34	193	R385	2010-03-10	2010	4.95	8.72	0.08	9.25	15.1111	3.5	2.5	0.390067	163	55	14.0753	1.56073	0
25.4782	-80.7348	34	193	R386	2010-03-11	2010	0.71	0.65	0	10.25	16	7	5.5	0.373326	163	55	14.0753	1.56073	0
25.3578	-80.8336	34	122	R243	2010-03-11	2010	8.01	0.535	0.44	17.875	8.35	7.875	2.5	0.0485796	215	23	2.95698	0.529617	0
25.3601	-80.8318	34	122	R244	2010-03-11	2010	0	0.16	0	12.25	9.275	6.625	1.5	0.0485796	215	23	2.95698	0.529617	0
25.3531	-80.8382	34	195	R389	2010-03-15	2010	0	0.045	0	16.375	8.05	11.5	1.75	0.0996181	216	23	2.95698	0.529617	0
25.354	-80.836	34	195	R390	2010-03-15	2010	3.32	0.565	0	17.25	10.3375	10.375	0	0.0996181	216	23	2.95698	0.529617	0
25.3062	-80.6656	31	95	R189	2010-05-21	2010	1.93	1.45	0	15.25	5.125	11.5	4.75	-0.0612183	227	103	1.4802	0.169867	0
25.305	-80.6633	31	95	R190	2010-05-21	2010	0	1.92	0	13.25	11.2206	11.75	2	-0.0612183	227	103	1.4802	0.169867	0
25.3122	-80.6367	31	94	R187	2010-05-24	2010	6.31	5.305	1.585	11.5	15.3529	7.125	3.625	0.40087	227	103	1.4802	0.169867	0
25.3089	-80.6362	31	94	R188	2010-05-24	2010	4.125	1.205	0.565	16.625	8.57955	12.5	4	0.40087	227	103	1.4802	0.169867	0
25.3152	-80.637	31	201	R401	2010-05-25	2010	1.8	3.96	0	11.25	16.3654	8.5	5	0.403926	227	103	1.4802	0.169867	0
25.3148	-80.6372	31	201	R402	2010-05-25	2010	5.38	2.99	0.06	10.75	14.6071	5.75	4.25	0.403926	227	103	1.4802	0.169867	0
25.275	-80.6513	31	97	R193	2010-05-26	2010	3.02	3.02	5.63	15.25	8.16667	3.75	17.75	0.196742	217	103	1.4802	0.169867	0
25.273	-80.6538	31	97	R194	2010-05-26	2010	0	0.77	0	13.25	6.025	10.75	3.25	0.196742	217	103	1.4802	0.169867	0
25.2444	-80.6689	31	93	R185	2010-05-26	2010	0.14	0.25	0	10.75	18.7833	7.5	5.5	0.259347	227	39	0.434567	0.2193	0
25.2473	-80.6709	31	93	R186	2010-05-27	2010	2.525	2.18	0.34	14.125	18.2563	9	5.25	0.262556	227	39	0.434567	0.2193	0

## Sheet: metadata
Lattitude
Lattitude in decimal degrees
Longitude
Longitude in decimal degrees
Landscape Sampling Unit
The everglades system is spatially broken up into several polygons based on hydroperiod and vegetation and each one is labled with a unique number
Primary Sampling Unit
500m x 500m sampling units were randomly generated within each Landscape Sampling Unit
Site
Two random sites within each Primary Sampling Unit
Date
Date of sampling event
Year
Year of sampling event
Dry-season crayfish biomass
Mean crayfish biomass (pooled across species) at each site
Dry-season fish biomass
Mean fish biomass (pooled across species) at each site
Dry-season shrimp biomass
Mean grass shrimp biomass at each site
Water depth
Mean water depth inside the throw-trap
Microtopography index
Calculated as the difference between the maximum and mean water depth on a transect
Floc thickness
Measured as total depth – the depth from the water’s surface to the top of the floc layer
Submerged Vegetation
The mean distance from the center of the throw-trap to the closest vegetation and each of 4 quadrats
Recession rate
Daily recession rate calculated by subtracting the water depth in a cell on a given sample date from the water depth four weeks prior and dividing by 28 days. Positive recession rates denoted declining water levels whereas negative recession rates indicated water level had increased, termed here a “reversal”.
Days since dry-down
Days since dry-down was calculated by counting the number of days since water depth in a cell was less than zero.
Wet-season Primary Sampling Unit
The sampling unit for Joel Trexler's wet season study
Wet-season crayfish fiomass
Mean crayfish biomass(pooled across species) from the preceding wet-season at the closest wet-season Primary Sampling Unit within the same Primary Sampling Unit as the dry-season sample
Wet-season fish biomass
Mean fish biomass (pooled across species) from the preceding wet-season at the closest wet-season Primary Sampling Unit within the same Primary Sampling Unit as the dry-season sample
Wet-season grass shrimp biomass
Mean fish biomass from the preceding wet-season at the closest wet-season Primary Sampling Unit within the same Primary Sampling Unit as the dry-season sample
